# Supplementary material for: Rupatadine-inhibited OTUD3 promotes DLBCL progression and immune evasion through deubiquitinating MYL12A and PD-L1
Source: Cell Death Dis. 2024 Aug 3;15(8):561. doi: 10.1038/s41419-024-06941-x (PMC11297949; doi:10.1038/s41419-024-06941-x)
Supplement: Supplementary file 3 — Antibody List [file 41419_2024_6941_MOESM3_ESM.xlsx]

## Sheet: Sheet1
Item No	Product Name	Brand
13038T	Phospho-Akt (Thr308) (D25E6) XP® Rabbit mAb	CST
4691T	Akt (pan) (C67E7) Rabbit mAb	CST
ab179461	Anti-JNK1 + JNK2 + JNK3	Abcam
ab124956	Anti-JNK1 + JNK2 + JNK3 (phospho T183+T183+T221)	Abcam
ab184699	Anti-ERK1 + ERK2	Abcam
ab201015	Anti-ERK1 (phospho T202) + ERK2 (phospho T185)	Abcam
8727T	MEK1/2 (D1A5) Rabbit mAb	CST
9154T	Phospho-MEK1/2 (Ser217/221) (41G9)	CST
12456T	GSK-3β (D5C5Z) XP®	CST
5558T	Phospho-GSK-3β (Ser9) (D85E12) XP®	CST
ab33911	Anti-Cyclin E1	Abcam
2527T	p53 (7F5)	CST
9286T	Phospho-p53 (Ser15) (16G8)	CST
9165T	c-Jun (60A8)	CST
3521	Phospho-MDM2 (Ser166) Antibody	CST
86934	MDM2 (D1V2Z) Rabbit mAb	CST
3879T	Snail (C15D3)	CST
8480T	β-Catenin (D10A8) XP® Rabbit mAb	CST
ab32124	Anti-Bcl-2	Abcam
ab32370	Anti-Bcl-XL	Abcam
ab32503	Anti-Bax	Abcam
ab133504	Anti-Cytochrome C	Abcam
ab32351	Anti-Caspase-3	Abcam
ab40772	Anti-E Cadherin	Abcam
ab32147	Anti-Cdk2	Abcam
2947T	p21	CST
4651T	Rac1/Cdc42 Antibody	CST
MABS1819	Anti-OTUD3 Antibody, clone 12A6.1	Sigma-Aldrich
ab81273	Anti-MYL12A	Abcam
5174S	GAPDH (D16H11) XP® Rabbit mAb	CST
7074S	Anti-rabbit IgG, HRP-linked Antibody	CST
7076S	Anti-mouse IgG, HRP-linked Antibody	CST
F3040	Monoclonal ANTI-FLAG® M1 antibody	Sigma-Aldrich
55397s	CD8α (RPA-T8) Mouse mAb (FITC Conjugate)	CST
48-9985-82	CD279 (PD-1) Monoclonal Antibody (J43), eFluor™ 450	eBioscience
4850S	COX IV (3E11) Rabbit mAb	CST
sc-8017	Ubiquitin Antibody (P4D1)	Santa Cruz
MA1-12429	HA Tag Monoclonal Antibody (12CA5)	Invitrogen
12698S	His Tag （D3l1O）	CST
MA4-004	GST Tag Monoclonal Antibody (8-326)	Invitrogen
MA1-21316	Myc Tag Monoclonal Antibody (Myc.A7)	Invitrogen
13684S	PD-L1	CST
31800	Goat anti-Mouse IgG (H+L) Secondary Antibody, Biotin	Invitrogen
65-6140	Goat anti-Rabbit IgG (H+L) Secondary Antibody, Biotin	Invitrogen
ab237728	PD-1 Antibody	Abcam
406-3109-42	CD366 (TIM3) Antibody	Invitrogen
12-8898-82	Granzyme B Antibody	eBioscience
