# Supplementary material for: Rupatadine-inhibited OTUD3 promotes DLBCL progression and immune evasion through deubiquitinating MYL12A and PD-L1
Source: Cell Death Dis. 2024 Aug 3;15(8):561. doi: 10.1038/s41419-024-06941-x (PMC11297949; doi:10.1038/s41419-024-06941-x)
Supplement: Supplementary file 4 — MS results [file 41419_2024_6941_MOESM4_ESM.xlsx]

## Sheet: Sheet1
Accession	Description	ΣCoverage	Σ# Proteins	Σ# Unique Peptides	Σ# Peptides	Σ# PSMs	Coverage NC	# Peptides NC	# PSM NC	Coverage OE	# Peptides OE	# PSM OE	# AAs	MW [kDa]	calc. pI
X5D5A9	Superoxide dismutase (Fragment) OS=Homo sapiens OX=9606 GN=SOD1 PE=4 SV=1 - [X5D5A9_HUMAN]	92.31	3	1	1	2	92.31	1	2				39	3.97598	4.55127
P60709	Actin, cytoplasmic 1 OS=Homo sapiens OX=9606 GN=ACTB PE=1 SV=1 - [ACTB_HUMAN]	59.73	95	1	14	42	59.73	14	23	55.73	12	19	375	41.7097	5.47803
P63261	Actin, cytoplasmic 2 OS=Homo sapiens OX=9606 GN=ACTG1 PE=1 SV=1 - [ACTG_HUMAN]	59.73	88	1	14	42	59.73	14	23	55.73	12	19	375	41.7658	5.47803
D6RB45	Matrin-3 (Fragment) OS=Homo sapiens OX=9606 GN=MATR3 PE=1 SV=1 - [D6RB45_HUMAN]	53.19	12	1	1	1	53.19	1	1				47	4.84739	10.7407
P19105	Myosin regulatory light chain 12A OS=Homo sapiens OX=9606 GN=MYL12A PE=1 SV=2 - [ML12A_HUMAN]	50.88	9	6	6	7	21.05	2	2	40.35	5	5	171	19.7815	4.80518
A6NHK2	Small nuclear ribonucleoprotein E OS=Homo sapiens OX=9606 GN=SNRPE PE=1 SV=1 - [A6NHK2_HUMAN]	48.08	2	1	1	1	48.08	1	1				52	5.92103	5.94775
E5RGH4	Heterogeneous nuclear ribonucleoprotein H (Fragment) OS=Homo sapiens OX=9606 GN=HNRNPH1 PE=1 SV=1 - [E5RGH4_HUMAN]	43	12	2	2	2	43	2	2				100	11.1737	6.78564
Q6IBG5	MYL6 protein OS=Homo sapiens OX=9606 GN=MYL6 PE=2 SV=1 - [Q6IBG5_HUMAN]	40.52	13	4	4	9	40.52	4	5	27.59	3	4	116	12.9614	4.70361
Q7Z612	Acidic ribosomal phosphoprotein P1 OS=Homo sapiens OX=9606 PE=2 SV=1 - [Q7Z612_HUMAN]	37.17	4	2	2	3	23.01	1	1	37.17	2	2	113	11.3917	4.36084
H7BZ09	Acidic leucine-rich nuclear phosphoprotein 32 family member A OS=Homo sapiens OX=9606 GN=ANP32A PE=1 SV=1 - [H7BZ09_HUMAN]	36.71	6	1	1	2	36.71	1	1	36.71	1	1	79	9.18189	9.18799
J3KT73	60S ribosomal protein L38 OS=Homo sapiens OX=9606 GN=RPL38 PE=1 SV=1 - [J3KT73_HUMAN]	35.94	4	2	2	3				35.94	2	3	64	7.56027	9.99365
E9PLJ3	Cofilin, non-muscle isoform (Fragment) OS=Homo sapiens OX=9606 GN=CFL1 PE=1 SV=1 - [E9PLJ3_HUMAN]	35.44	8	1	1	1	35.44	1	1				79	9.08474	8.38232
H0YER0	Polyadenylate-binding protein 4 (Fragment) OS=Homo sapiens OX=9606 GN=PABPC4 PE=1 SV=1 - [H0YER0_HUMAN]	35.29	18	1	1	1	35.29	1	1				68	7.20973	6.50732
A0A5C2G7A5	IGL c3575_light_IGKV2-30_IGKJ4 (Fragment) OS=Homo sapiens OX=9606 PE=2 SV=1 - [A0A5C2G7A5_HUMAN]	34.82	215	2	2	8	34.82	2	6	11.61	1	2	112	12.2551	8.48486
A0A087X2E9	Glutathione S-transferase P (Fragment) OS=Homo sapiens OX=9606 GN=GSTP1 PE=1 SV=1 - [A0A087X2E9_HUMAN]	32.91	3	1	1	1	32.91	1	1				79	8.89043	7.28369
E5RIZ5	Peptidyl-prolyl cis-trans isomerase A OS=Homo sapiens OX=9606 GN=PPIA PE=1 SV=1 - [E5RIZ5_HUMAN]	32.76	7	2	2	4	32.76	2	4				58	6.17396	6.49365
Q2F838	Eukaryotic translation elongation factor 1 gamma (Fragment) OS=Homo sapiens OX=9606 PE=2 SV=1 - [Q2F838_HUMAN]	32.18	4	1	1	1	32.18	1	1				87	9.62473	6.771
F5H726	T-complex protein 1 subunit alpha (Fragment) OS=Homo sapiens OX=9606 GN=TCP1 PE=1 SV=1 - [F5H726_HUMAN]	31.87	5	1	1	1	31.87	1	1				91	9.5131	4.70361
C9J0D1	Histone H2A OS=Homo sapiens OX=9606 GN=H2AZ2 PE=1 SV=1 - [C9J0D1_HUMAN]	31.15	10	1	2	2	23.77	1	1	7.38	1	1	122	13.155	9.99365
K7EJH3	Splicing factor U2AF 26 kDa subunit OS=Homo sapiens OX=9606 GN=U2AF1L4 PE=4 SV=1 - [K7EJH3_HUMAN]	30.77	9	1	1	1				30.77	1	1	39	3.85785	7.25439
P63241	Eukaryotic translation initiation factor 5A-1 OS=Homo sapiens OX=9606 GN=EIF5A PE=1 SV=2 - [IF5A1_HUMAN]	30.52	4	2	2	5	30.52	2	3	30.52	2	2	154	16.8214	5.23682
A0A5C2FXJ0	IGL c325_light_IGKV2-24_IGKJ4 (Fragment) OS=Homo sapiens OX=9606 PE=2 SV=1 - [A0A5C2FXJ0_HUMAN]	29.46	46	1	2	2	29.46	2	2				112	12.1851	8.48486
P62805	Histone H4 OS=Homo sapiens OX=9606 GN=H4C1 PE=1 SV=2 - [H4_HUMAN]	29.13	3	3	3	5	11.65	1	1	29.13	3	4	103	11.3604	11.356
P35527	Keratin, type I cytoskeletal 9 OS=Homo sapiens OX=9606 GN=KRT9 PE=1 SV=3 - [K1C9_HUMAN]	28.89	2	12	12	15	21.19	10	10	12.36	5	5	623	62.0268	5.23682
Q59FS3	40S ribosomal protein S7 (Fragment) OS=Homo sapiens OX=9606 PE=2 SV=1 - [Q59FS3_HUMAN]	28.21	4	1	1	1				28.21	1	1	78	8.94475	8.57275
A0A5C2FY16	IGL c1782_light_IGKV2D-24_IGKJ2 (Fragment) OS=Homo sapiens OX=9606 PE=2 SV=1 - [A0A5C2FY16_HUMAN]	27.68	46	1	2	2	27.68	2	2				112	12.5733	8.49951
Q2F831	Tyrosine 3-monooxygenasea/tryptophan 5-monooxygenase activation protein zeta (Fragment) OS=Homo sapiens OX=9606 PE=2 SV=1 - [Q2F831_HUMAN]	27.36	25	2	2	2	27.36	2	2				106	11.8027	4.24658
P04406	Glyceraldehyde-3-phosphate dehydrogenase OS=Homo sapiens OX=9606 GN=GAPDH PE=1 SV=3 - [G3P_HUMAN]	27.16	6	6	6	11	27.16	6	9	7.16	2	2	335	36.0304	8.45557
A8K9J7	Histone H2B OS=Homo sapiens OX=9606 PE=2 SV=1 - [A8K9J7_HUMAN]	26.98	22	3	3	7	20.63	2	3	18.25	2	4	126	13.9876	10.3159
P10599	Thioredoxin OS=Homo sapiens OX=9606 GN=TXN PE=1 SV=3 - [THIO_HUMAN]	26.67	1	1	1	1	26.67	1	1				105	11.7297	4.91943
P35579	Myosin-9 OS=Homo sapiens OX=9606 GN=MYH9 PE=1 SV=4 - [MYH9_HUMAN]	26.07	19	36	36	73	15.61	21	27	24.39	33	46	1960	226.392	5.60498
P13645	Keratin, type I cytoskeletal 10 OS=Homo sapiens OX=9606 GN=KRT10 PE=1 SV=6 - [K1C10_HUMAN]	26.03	8	11	12	19	17.98	7	9	17.47	8	10	584	58.7917	5.21143
C9JW96	Prohibitin (Fragment) OS=Homo sapiens OX=9606 GN=PHB PE=1 SV=2 - [C9JW96_HUMAN]	26.02	9	3	3	4	26.02	3	3	8.13	1	1	246	26.8753	5.40186
A0A1W2PP40	Hydroxyacyl-coenzyme A dehydrogenase, mitochondrial OS=Homo sapiens OX=9606 GN=HADH PE=1 SV=1 - [A0A1W2PP40_HUMAN]	25.52	6	1	1	1	25.52	1	1				145	15.4474	9.49561
B3KPS3	Tubulin alpha chain OS=Homo sapiens OX=9606 PE=2 SV=1 - [B3KPS3_HUMAN]	24.52	33	6	6	13	22.36	5	8	14.66	4	5	416	46.2118	5.12256
K7EK07	Histone H3 (Fragment) OS=Homo sapiens OX=9606 GN=H3-3B PE=1 SV=1 - [K7EK07_HUMAN]	24.24	5	1	1	1	24.24	1	1				132	14.9053	11.2974
Q71DI3	Histone H3.2 OS=Homo sapiens OX=9606 GN=H3C15 PE=1 SV=3 - [H32_HUMAN]	23.53	1	1	1	7	23.53	1	4	23.53	1	3	136	15.3785	11.2681
P68431	Histone H3.1 OS=Homo sapiens OX=9606 GN=H3C1 PE=1 SV=2 - [H31_HUMAN]	23.53	1	1	1	6	23.53	1	4	23.53	1	2	136	15.3945	11.1216
E9PGX9	Lupus La protein (Fragment) OS=Homo sapiens OX=9606 GN=SSB PE=1 SV=1 - [E9PGX9_HUMAN]	23.33	6	2	2	3	23.33	2	2	11.67	1	1	120	13.9004	9.14404
B7Z6P1	cDNA FLJ53662, highly similar to Actin, alpha skeletal muscle OS=Homo sapiens OX=9606 PE=2 SV=1 - [B7Z6P1_HUMAN]	23.32	49	1	7	18	18.66	6	10	18.95	5	8	343	38.5541	5.37646
L0R599	Alternative protein CIRH1A OS=Homo sapiens OX=9606 GN=CIRH1A PE=4 SV=1 - [L0R599_HUMAN]	23.08	1	1	1	1				23.08	1	1	65	7.68968	9.42236
H7C2J7	Serine/threonine-protein kinase 11-interacting protein (Fragment) OS=Homo sapiens OX=9606 GN=STK11IP PE=1 SV=1 - [H7C2J7_HUMAN]	22.89	1	1	1	1				22.89	1	1	166	18.1814	4.62744
M0R1M5	40S ribosomal protein S16 (Fragment) OS=Homo sapiens OX=9606 GN=RPS16 PE=1 SV=1 - [M0R1M5_HUMAN]	22.35	6	2	2	5	22.35	2	3	22.35	2	2	85	9.36011	9.77393
B4DEL4	cDNA FLJ52122, moderately similar to Creatine kinase, ubiquitous mitochondrial OS=Homo sapiens OX=9606 PE=2 SV=1 - [B4DEL4_HUMAN]	22.22	14	1	1	1	22.22	1	1				117	13.2172	4.66553
P55769	NHP2-like protein 1 OS=Homo sapiens OX=9606 GN=SNU13 PE=1 SV=3 - [NH2L1_HUMAN]	21.88	3	1	1	1	21.88	1	1				128	14.1646	8.45557
Q96KK5	Histone H2A type 1-H OS=Homo sapiens OX=9606 GN=H2AC12 PE=1 SV=3 - [H2A1H_HUMAN]	21.88	21	1	2	3				21.88	2	3	128	13.8978	10.8872
A0A5C2GM37	IG c1221_light_IGKV3-20_IGKJ2 (Fragment) OS=Homo sapiens OX=9606 PE=2 SV=1 - [A0A5C2GM37_HUMAN]	21.82	3	1	1	1				21.82	1	1	110	12.042	8.48486
P06733	Alpha-enolase OS=Homo sapiens OX=9606 GN=ENO1 PE=1 SV=2 - [ENOA_HUMAN]	21.66	25	5	5	10	21.66	5	7	9.22	2	3	434	47.1393	7.38623
H6VRF8	Cytokeratin-1 OS=Homo sapiens OX=9606 GN=KRT1 PE=3 SV=1 - [H6VRF8_HUMAN]	21.27	21	12	12	18	17.7	9	10	13.51	7	8	644	66.013	8.11865
B4DMJ7	HCG2015269, isoform CRA_c OS=Homo sapiens OX=9606 GN=hCG_2015269 PE=2 SV=1 - [B4DMJ7_HUMAN]	20.93	9	1	1	1	20.93	1	1				129	14.5166	5.90967
P62273	40S ribosomal protein S29 OS=Homo sapiens OX=9606 GN=RPS29 PE=1 SV=2 - [RS29_HUMAN]	19.64	2	1	1	1				19.64	1	1	56	6.6723	10.1255
A4UCS5	Peroxiredoxin 3 isoform a (Fragment) OS=Homo sapiens OX=9606 PE=2 SV=1 - [A4UCS5_HUMAN]	19.48	3	1	1	3	19.48	1	2	19.48	1	1	154	16.6062	7.47412
A0A384NYT8	Tubulin beta chain (Fragment) OS=Homo sapiens OX=9606 PE=2 SV=1 - [A0A384NYT8_HUMAN]	19.23	75	5	5	5	17.42	4	4	1.81	1	1	442	49.4369	4.89404
F8WE39	ARPC4-TTLL3 readthrough OS=Homo sapiens OX=9606 GN=ARPC4-TTLL3 PE=3 SV=1 - [F8WE39_HUMAN]	19.15	7	1	1	2	19.15	1	1	19.15	1	1	47	5.2327	8.23584
P49773	Histidine triad nucleotide-binding protein 1 OS=Homo sapiens OX=9606 GN=HINT1 PE=1 SV=2 - [HINT1_HUMAN]	19.05	1	1	1	1	19.05	1	1				126	13.7931	6.94678
K7ELW5	Polypyrimidine tract-binding protein 1 (Fragment) OS=Homo sapiens OX=9606 GN=PTBP1 PE=1 SV=2 - [K7ELW5_HUMAN]	19.05	8	1	1	1	19.05	1	1				105	11.3119	10.1401
H0YIN7	Peptidase_M24 domain-containing protein (Fragment) OS=Homo sapiens OX=9606 PE=1 SV=3 - [H0YIN7_HUMAN]	19.02	7	1	1	2	19.02	1	1	19.02	1	1	163	17.587	7.43018
U3KQF3	Triosephosphate isomerase (Fragment) OS=Homo sapiens OX=9606 GN=TPI1 PE=1 SV=1 - [U3KQF3_HUMAN]	18.37	5	1	1	4	18.37	1	2	18.37	1	2	98	10.6395	5.45264
B7Z597	60 kDa chaperonin OS=Homo sapiens OX=9606 PE=2 SV=1 - [B7Z597_HUMAN]	18.26	16	6	6	16	18.26	6	12	15.07	4	4	564	60.0098	5.74463
F6KPG5	Albumin (Fragment) OS=Homo sapiens OX=9606 PE=2 SV=1 - [F6KPG5_HUMAN]	18.12	14	9	9	13	8.38	4	4	18.12	9	9	585	66.488	6.03662
K7EL50	Calreticulin (Fragment) OS=Homo sapiens OX=9606 GN=CALR PE=1 SV=1 - [K7EL50_HUMAN]	17.79	4	1	1	1	17.79	1	1				163	19.1289	4.4624
A6NIW5	Peroxiredoxin 2, isoform CRA_a OS=Homo sapiens OX=9606 GN=PRDX2 PE=1 SV=2 - [A6NIW5_HUMAN]	17.65	3	1	1	1	17.65	1	1				136	15.1288	6.12549
F8VTQ5	Heterogeneous nuclear ribonucleoprotein A1 (Fragment) OS=Homo sapiens OX=9606 GN=HNRNPA1 PE=1 SV=1 - [F8VTQ5_HUMAN]	17.24	15	1	2	2	11.03	1	1	6.21	1	1	145	16.5262	6.63916
I3L3Q7	Complement component 1 Q subcomponent-binding protein, mitochondrial (Fragment) OS=Homo sapiens OX=9606 GN=C1QBP PE=1 SV=1 - [I3L3Q7_HUMAN]	16.95	4	1	1	1	16.95	1	1				177	19.9936	4.22119
B4DUK1	cDNA FLJ51310, moderately similar to Peroxiredoxin-6 OS=Homo sapiens OX=9606 PE=2 SV=1 - [B4DUK1_HUMAN]	16.83	2	1	1	1	16.83	1	1				101	11.1535	5.38916
P60866	40S ribosomal protein S20 OS=Homo sapiens OX=9606 GN=RPS20 PE=1 SV=1 - [RS20_HUMAN]	16.81	4	2	2	3	16.81	2	2	9.24	1	1	119	13.3643	9.93506
P25398	40S ribosomal protein S12 OS=Homo sapiens OX=9606 GN=RPS12 PE=1 SV=3 - [RS12_HUMAN]	16.67	1	1	1	1	16.67	1	1				132	14.5055	7.21045
Q9P1D9	PRO2242 OS=Homo sapiens OX=9606 PE=2 SV=1 - [Q9P1D9_HUMAN]	16.44	3	1	1	1	16.44	1	1				73	8.42997	5.33838
M0QZN2	40S ribosomal protein S5 OS=Homo sapiens OX=9606 GN=RPS5 PE=1 SV=1 - [M0QZN2_HUMAN]	16.42	5	2	2	3	11.19	1	1	16.42	2	2	134	14.7537	8.48486
H0YIV0	Endoplasmin (Fragment) OS=Homo sapiens OX=9606 GN=HSP90B1 PE=1 SV=1 - [H0YIV0_HUMAN]	16.33	5	1	1	3	16.33	1	2	16.33	1	1	147	17.032	4.36084
K7EN09	Leydig cell tumor 10 kDa protein homolog (Fragment) OS=Homo sapiens OX=9606 GN=C19orf53 PE=1 SV=1 - [K7EN09_HUMAN]	16.33	2	1	1	1	16.33	1	1				49	5.32894	11.5317
Q5T2D3	OTU domain-containing protein 3 OS=Homo sapiens OX=9606 GN=OTUD3 PE=1 SV=1 - [OTUD3_HUMAN]	16.08	1	3	3	4				16.08	3	4	398	45.0966	8.29443
B4DNK4	Pyruvate kinase OS=Homo sapiens OX=9606 GN=PKM PE=1 SV=1 - [B4DNK4_HUMAN]	15.97	19	5	5	9	14	4	7	5.47	2	2	457	49.8659	7.82568
C9JXG8	Ran-specific GTPase-activating protein (Fragment) OS=Homo sapiens OX=9606 GN=RANBP1 PE=1 SV=2 - [C9JXG8_HUMAN]	15.86	9	1	1	1	15.86	1	1				145	16.8897	8.52881
P35908	Keratin, type II cytoskeletal 2 epidermal OS=Homo sapiens OX=9606 GN=KRT2 PE=1 SV=2 - [K22E_HUMAN]	15.34	13	6	7	8	1.88	1	1	15.34	7	7	639	65.3932	8.00146
P62851	40S ribosomal protein S25 OS=Homo sapiens OX=9606 GN=RPS25 PE=1 SV=1 - [RS25_HUMAN]	15.2	1	2	2	2	15.2	2	2				125	13.7337	10.1108
A0A6Q8PFC1	Tyrosine--tRNA ligase, cytoplasmic OS=Homo sapiens OX=9606 GN=YARS1 PE=4 SV=1 - [A0A6Q8PFC1_HUMAN]	15.04	5	1	1	1	15.04	1	1				133	15.2911	6.78564
C9IZL7	Non-POU domain-containing octamer-binding protein (Fragment) OS=Homo sapiens OX=9606 GN=NONO PE=1 SV=1 - [C9IZL7_HUMAN]	14.98	8	2	2	2	11.11	1	1	3.86	1	1	207	23.6583	9.80322
A0A4D5RBG5	Elongation factor 1-alpha OS=Homo sapiens OX=9606 PE=3 SV=1 - [A0A4D5RBG5_HUMAN]	14.76	51	2	2	6	14.76	2	4	8.08	1	2	359	39.0364	9.0415
Q0QEN7	ATP synthase subunit beta (Fragment) OS=Homo sapiens OX=9606 GN=ATP5B PE=2 SV=1 - [Q0QEN7_HUMAN]	14.61	6	4	4	4	14.61	4	4				445	48.083	5.07178
M0R0P1	rRNA 2'-O-methyltransferase fibrillarin (Fragment) OS=Homo sapiens OX=9606 GN=FBL PE=1 SV=1 - [M0R0P1_HUMAN]	14.47	7	1	1	1	14.47	1	1				228	24.5288	10.1108
H3BRF6	bMERB domain-containing protein 1 (Fragment) OS=Homo sapiens OX=9606 GN=BMERB1 PE=1 SV=1 - [H3BRF6_HUMAN]	13.71	1	1	1	1	13.71	1	1				175	20.2334	5.5542
B2RDD7	Protein arginine N-methyltransferase 5 OS=Homo sapiens OX=9606 PE=2 SV=1 - [B2RDD7_HUMAN]	13.5	10	5	5	8	8.79	4	4	12.24	4	4	637	72.6636	6.29053
B7ZB02	cDNA, FLJ79366, highly similar to Ribose-phosphate pyrophosphokinase I OS=Homo sapiens OX=9606 PE=1 SV=1 - [B7ZB02_HUMAN]	13.16	8	1	1	1	13.16	1	1				114	12.3163	6.66846
F8VY04	Nucleoside-diphosphate kinase OS=Homo sapiens OX=9606 GN=AK2 PE=1 SV=1 - [F8VY04_HUMAN]	13.16	4	1	1	1	13.16	1	1				190	21.2131	6.94678
Q8NAG3	cDNA FLJ35393 fis, clone SKNSH2000971, highly similar to TROPOMYOSIN, CYTOSKELETAL TYPE OS=Homo sapiens OX=9606 PE=2 SV=1 - [Q8NAG3_HUMAN]	13.11	27	2	2	2				13.11	2	2	183	21.5169	4.76709
Q5TB19	Acidic (Leucine-rich) nuclear phosphoprotein 32 family, member E OS=Homo sapiens OX=9606 GN=ANP32E PE=1 SV=1 - [Q5TB19_HUMAN]	12.75	5	1	1	1	12.75	1	1				149	16.8422	4.24658
A0A024RA28	Heterogeneous nuclear ribonucleoprotein A2/B1, isoform CRA_d OS=Homo sapiens OX=9606 GN=HNRPA2B1 PE=4 SV=1 - [A0A024RA28_HUMAN]	12.29	8	3	4	4	5.98	1	1	9.63	3	3	301	31.1435	9.14404
P07195	L-lactate dehydrogenase B chain OS=Homo sapiens OX=9606 GN=LDHB PE=1 SV=2 - [LDHB_HUMAN]	11.98	6	2	2	3	11.98	2	2	5.99	1	1	334	36.6151	6.04932
A0A087WUS4	Aminopeptidase B (Fragment) OS=Homo sapiens OX=9606 GN=RNPEP PE=1 SV=1 - [A0A087WUS4_HUMAN]	11.92	1	1	1	2	11.92	1	1	11.92	1	1	151	16.3102	6.52197
B4DUQ1	Heterogeneous nuclear ribonucleoprotein K OS=Homo sapiens OX=9606 PE=2 SV=1 - [B4DUQ1_HUMAN]	11.85	7	4	4	8	11.62	3	4	6.61	3	4	439	48.4802	5.92236
K7ELA4	Chromobox protein homolog 1 OS=Homo sapiens OX=9606 GN=CBX1 PE=1 SV=1 - [K7ELA4_HUMAN]	11.59	5	1	1	1	11.59	1	1				138	15.971	5.021
H3BR68	Fructose-bisphosphate aldolase (Fragment) OS=Homo sapiens OX=9606 GN=ALDOA PE=1 SV=1 - [H3BR68_HUMAN]	11.54	7	1	1	1	11.54	1	1				130	13.769	8.90967
J3KS98	60S ribosomal protein L13 (Fragment) OS=Homo sapiens OX=9606 GN=RPL13 PE=1 SV=1 - [J3KS98_HUMAN]	11.54	3	1	1	1				11.54	1	1	78	9.0109	10.4331
A0A140VJQ2	Testicular tissue protein Li 128 OS=Homo sapiens OX=9606 PE=2 SV=1 - [A0A140VJQ2_HUMAN]	10.81	4	2	2	5	10.81	2	4	10.81	1	1	259	28.3827	4.71631
P13639	Elongation factor 2 OS=Homo sapiens OX=9606 GN=EEF2 PE=1 SV=4 - [EF2_HUMAN]	10.72	6	4	4	4	10.72	4	4				858	95.277	6.82959
B4DRX3	60S ribosomal protein L6 OS=Homo sapiens OX=9606 PE=2 SV=1 - [B4DRX3_HUMAN]	10.13	9	2	2	2				10.13	2	2	227	26.0569	10.6675
B3KPZ8	cDNA FLJ32530 fis, clone SMINT2000185, highly similar to TRANSKETOLASE OS=Homo sapiens OX=9606 PE=2 SV=1 - [B3KPZ8_HUMAN]	10.06	7	1	1	1	10.06	1	1				358	38.8632	7.72314
M0QYT0	RRM domain-containing protein (Fragment) OS=Homo sapiens OX=9606 PE=1 SV=1 - [M0QYT0_HUMAN]	9.97	7	1	1	1	9.97	1	1				321	35.9916	7.41553
H7BY16	Nucleolin (Fragment) OS=Homo sapiens OX=9606 GN=NCL PE=1 SV=8 - [H7BY16_HUMAN]	9.8	6	2	2	4	7.43	1	2	9.8	2	2	296	32.3701	5.36377
B4DN39	cDNA FLJ53065, highly similar to T-complex protein 1 subunit zeta OS=Homo sapiens OX=9606 PE=2 SV=1 - [B4DN39_HUMAN]	9.77	6	2	2	2	9.77	2	2				389	42.8875	6.62451
J3JS69	40S ribosomal protein S18 OS=Homo sapiens OX=9606 GN=RPS18 PE=1 SV=1 - [J3JS69_HUMAN]	9.76	2	1	1	2	9.76	1	1	9.76	1	1	82	9.76138	11.4146
A5D904	RPS9 protein (Fragment) OS=Homo sapiens OX=9606 GN=RPS9 PE=2 SV=1 - [A5D904_HUMAN]	9.73	2	1	1	1				9.73	1	1	113	13.1533	10.4478
P78371	T-complex protein 1 subunit beta OS=Homo sapiens OX=9606 GN=CCT2 PE=1 SV=4 - [TCPB_HUMAN]	9.72	5	3	3	3	9.72	3	3				535	57.4521	6.45557
B4DH24	Rab GDP dissociation inhibitor OS=Homo sapiens OX=9606 PE=2 SV=1 - [B4DH24_HUMAN]	9.69	7	1	1	1	9.69	1	1				196	22.4172	5.19873
D6RFI1	Drebrin (Fragment) OS=Homo sapiens OX=9606 GN=DBN1 PE=1 SV=1 - [D6RFI1_HUMAN]	9.68	4	1	1	1	9.68	1	1				124	13.4285	4.52588
B4DP56	Creatine kinase OS=Homo sapiens OX=9606 PE=2 SV=1 - [B4DP56_HUMAN]	9.54	6	2	2	4	4.91	1	1	9.54	2	3	346	38.6694	5.38916
Q86YZ3	Hornerin OS=Homo sapiens OX=9606 GN=HRNR PE=1 SV=2 - [HORN_HUMAN]	8.98	1	7	7	8	7.33	5	5	3.58	3	3	2850	282.228	10.0376
A0A5F9ZHD4	Acetyl-CoA acetyltransferase, mitochondrial OS=Homo sapiens OX=9606 GN=ACAT1 PE=1 SV=1 - [A0A5F9ZHD4_HUMAN]	8.82	5	1	1	1	8.82	1	1				306	32.563	8.5874
P16403	Histone H1.2 OS=Homo sapiens OX=9606 GN=H1-2 PE=1 SV=2 - [H12_HUMAN]	8.45	7	1	2	2				8.45	2	2	213	21.3517	10.9312
P28066	Proteasome subunit alpha type-5 OS=Homo sapiens OX=9606 GN=PSMA5 PE=1 SV=3 - [PSA5_HUMAN]	8.3	2	1	1	1	8.3	1	1				241	26.3942	4.79248
B4DP06	5-aminoimidazole-4-carboxamide ribonucleotide formyltransferase OS=Homo sapiens OX=9606 PE=2 SV=1 - [B4DP06_HUMAN]	8.26	3	2	2	2	8.26	2	2				533	58.6252	6.84424
B4DY09	Interleukin enhancer-binding factor 2 OS=Homo sapiens OX=9606 GN=ILF2 PE=1 SV=1 - [B4DY09_HUMAN]	7.95	4	1	1	1	7.95	1	1				352	38.8862	4.94482
H7C3F9	Arp2/3 complex 34 kDa subunit (Fragment) OS=Homo sapiens OX=9606 GN=ARPC2 PE=1 SV=1 - [H7C3F9_HUMAN]	7.88	4	1	1	1				7.88	1	1	165	18.6427	9.40771
A3R0T7	Liver histone H1e OS=Homo sapiens OX=9606 PE=2 SV=1 - [A3R0T7_HUMAN]	7.76	9	1	2	2				7.76	2	2	219	21.866	11.0337
B3KQK0	cDNA FLJ90599 fis, clone PLACE1001340, highly similar to Mitochondrial proteins importreceptor OS=Homo sapiens OX=9606 PE=2 SV=1 - [B3KQK0_HUMAN]	7.73	4	1	1	1	7.73	1	1				233	26.4619	5.07178
Q9UBQ7	Glyoxylate reductase/hydroxypyruvate reductase OS=Homo sapiens OX=9606 GN=GRHPR PE=1 SV=1 - [GRHPR_HUMAN]	7.62	3	1	1	1	7.62	1	1				328	35.6457	7.38623
A8K3W9	cDNA FLJ77842 OS=Homo sapiens OX=9606 PE=2 SV=1 - [A8K3W9_HUMAN]	7.46	5	1	1	2	7.46	1	1	7.46	1	1	362	41.5859	5.07178
B4E0E1	Poly [ADP-ribose] polymerase OS=Homo sapiens OX=9606 PE=2 SV=1 - [B4E0E1_HUMAN]	7.45	3	3	3	4	7.45	3	4				993	111.056	8.86572
B4DHM5	Phosphoglycerate kinase OS=Homo sapiens OX=9606 PE=2 SV=1 - [B4DHM5_HUMAN]	7.44	4	1	1	1	7.44	1	1				242	25.6602	5.78271
A0A2R8Y6L3	RPS10-NUDT3 readthrough (Fragment) OS=Homo sapiens OX=9606 GN=RPS10-NUDT3 PE=3 SV=1 - [A0A2R8Y6L3_HUMAN]	7.44	7	1	1	2	7.44	1	1	7.44	1	1	121	14.2846	10.0376
B0YJC4	Vimentin OS=Homo sapiens OX=9606 GN=VIM PE=1 SV=1 - [B0YJC4_HUMAN]	7.42	6	3	3	3				7.42	3	3	431	49.6231	5.24951
B4E1T1	cDNA FLJ54081, highly similar to Keratin, type II cytoskeletal 5 OS=Homo sapiens OX=9606 PE=2 SV=1 - [B4E1T1_HUMAN]	7.21	9	3	4	5	5.95	3	3	3.42	2	2	555	58.8143	5.97314
Q9BQA1	Methylosome protein 50 OS=Homo sapiens OX=9606 GN=WDR77 PE=1 SV=1 - [MEP50_HUMAN]	7.02	3	2	2	3	4.09	1	1	7.02	2	2	342	36.7011	5.17334
B4E190	cDNA FLJ57770, moderately similar to ADP-ribosylation factor 3 OS=Homo sapiens OX=9606 PE=2 SV=1 - [B4E190_HUMAN]	6.94	8	1	1	1	6.94	1	1				144	16.1485	7.34229
D6R9P3	Heterogeneous nuclear ribonucleoprotein A/B OS=Homo sapiens OX=9606 GN=HNRNPAB PE=1 SV=1 - [D6R9P3_HUMAN]	6.79	6	1	1	1	6.79	1	1				280	30.284	7.91357
M0R019	Heterogeneous nuclear ribonucleoprotein M (Fragment) OS=Homo sapiens OX=9606 GN=HNRNPM PE=1 SV=8 - [M0R019_HUMAN]	6.53	10	2	2	2				6.53	2	2	352	37.6031	9.02686
B3KM60	cDNA FLJ10367 fis, clone NT2RM2001424, highly similar to Heterogeneous nuclear ribonucleoprotein U-like protein 1 OS=Homo sapiens OX=9606 PE=2 SV=1 - [B3KM60_HUMAN]	6.49	9	1	1	1	6.49	1	1				339	37.0744	8.99756
Q96HX7	HSP90AA1 protein (Fragment) OS=Homo sapiens OX=9606 GN=HSP90AA1 PE=1 SV=2 - [Q96HX7_HUMAN]	6.4	4	1	1	1	6.4	1	1				422	49.1621	5.57959
B3KRR4	Peptidyl-prolyl cis-trans isomerase OS=Homo sapiens OX=9606 PE=2 SV=1 - [B3KRR4_HUMAN]	5.98	4	1	1	1	5.98	1	1				368	42.0211	4.90674
B4E1T6	cDNA FLJ54342, highly similar to Heat shock 70 kDa protein 1 OS=Homo sapiens OX=9606 PE=2 SV=1 - [B4E1T6_HUMAN]	5.78	21	1	1	1	5.78	1	1				398	42.9761	5.38916
B4DZY9	cDNA FLJ59103, highly similar to T-complex protein 1 subunit epsilon OS=Homo sapiens OX=9606 PE=2 SV=1 - [B4DZY9_HUMAN]	5.65	13	1	1	1	5.65	1	1				283	32.0308	8.49951
B4DEP6	cDNA FLJ59206, highly similar to Eukaryotic translation initiation factor 4B OS=Homo sapiens OX=9606 PE=2 SV=1 - [B4DEP6_HUMAN]	5.45	7	3	3	3	3.92	2	2	1.53	1	1	587	66.0889	5.70654
B7Z1C9	T-complex protein 1 subunit eta OS=Homo sapiens OX=9606 GN=CCT7 PE=2 SV=1 - [B7Z1C9_HUMAN]	5.3	5	1	1	2	5.3	1	1	5.3	1	1	415	46.0655	7.6499
B4DKS8	cDNA FLJ57121, highly similar to Heterogeneous nuclear ribonucleoprotein F OS=Homo sapiens OX=9606 PE=2 SV=1 - [B4DKS8_HUMAN]	5.03	2	1	1	1	5.03	1	1				338	37.2318	6.04932
B3KTE1	Actin-related protein 2/3 complex subunit 5 OS=Homo sapiens OX=9606 PE=2 SV=1 - [B3KTE1_HUMAN]	5	3	1	1	1	5	1	1				120	12.7948	9.70068
Q6PKH5	RBM10 protein (Fragment) OS=Homo sapiens OX=9606 GN=RBM10 PE=2 SV=1 - [Q6PKH5_HUMAN]	4.81	4	2	2	2	2.03	1	1	2.77	1	1	541	59.0462	7.81104
B4DNY3	Adenylyl cyclase-associated protein 1 OS=Homo sapiens OX=9606 PE=2 SV=1 - [B4DNY3_HUMAN]	4.49	7	1	1	1	4.49	1	1				401	43.6787	8.54346
B4DW90	cDNA FLJ58737, highly similar to Splicing factor 3A subunit 3 OS=Homo sapiens OX=9606 PE=2 SV=1 - [B4DW90_HUMAN]	4.46	6	1	1	2	4.46	1	1	4.46	1	1	448	52.3951	5.2749
B3KRS7	RuvB-like helicase OS=Homo sapiens OX=9606 PE=2 SV=1 - [B3KRS7_HUMAN]	4.44	4	1	1	1	4.44	1	1				315	34.661	5.60498
P45954	Short/branched chain specific acyl-CoA dehydrogenase, mitochondrial OS=Homo sapiens OX=9606 GN=ACADSB PE=1 SV=1 - [ACDSB_HUMAN]	4.4	1	1	1	1	4.4	1	1				432	47.4553	6.99072
A8K335	Folate gamma-glutamyl hydrolase OS=Homo sapiens OX=9606 PE=2 SV=1 - [A8K335_HUMAN]	4.4	2	1	1	1	4.4	1	1				318	36.0243	7.41553
P25705	ATP synthase subunit alpha, mitochondrial OS=Homo sapiens OX=9606 GN=ATP5F1A PE=1 SV=1 - [ATPA_HUMAN]	3.98	1	1	1	3	3.98	1	2	3.98	1	1	553	59.7136	9.12939
P49411	Elongation factor Tu, mitochondrial OS=Homo sapiens OX=9606 GN=TUFM PE=1 SV=2 - [EFTU_HUMAN]	3.98	2	1	1	1	3.98	1	1				452	49.5102	7.60596
A0A2R8Y688	Trifunctional enzyme subunit alpha, mitochondrial OS=Homo sapiens OX=9606 GN=HADHA PE=1 SV=1 - [A0A2R8Y688_HUMAN]	3.92	7	1	1	1	3.92	1	1				357	39.1876	9.21729
V9HWC6	Peptidyl-prolyl cis-trans isomerase OS=Homo sapiens OX=9606 GN=HEL-S-39 PE=2 SV=1 - [V9HWC6_HUMAN]	3.85	2	1	1	1	3.85	1	1				208	22.728	9.31982
P02533	Keratin, type I cytoskeletal 14 OS=Homo sapiens OX=9606 GN=KRT14 PE=1 SV=4 - [K1C14_HUMAN]	3.81	8	1	2	2	3.81	2	2				472	51.5294	5.16064
A0A6Q8PF77	Alanine--tRNA ligase, cytoplasmic OS=Homo sapiens OX=9606 GN=AARS1 PE=4 SV=1 - [A0A6Q8PF77_HUMAN]	3.65	14	1	1	1	3.65	1	1				521	58.5413	5.36377
B8ZZF0	Protein-serine/threonine phosphatase (Fragment) OS=Homo sapiens OX=9606 GN=PPM1B PE=1 SV=2 - [B8ZZF0_HUMAN]	3.63	7	1	1	1	3.63	1	1				303	33.2113	6.27783
Q59GX5	L-plastin variant (Fragment) OS=Homo sapiens OX=9606 PE=2 SV=1 - [Q59GX5_HUMAN]	3.41	5	2	2	3	1.81	1	1	3.41	2	2	498	55.6833	5.33838
Q08211	ATP-dependent RNA helicase A OS=Homo sapiens OX=9606 GN=DHX9 PE=1 SV=4 - [DHX9_HUMAN]	3.39	2	2	2	2	1.42	1	1	1.97	1	1	1270	140.869	6.84424
A6XGL3	Protease serine 1 OS=Homo sapiens OX=9606 GN=PRSS1 PE=1 SV=1 - [A6XGL3_HUMAN]	3.38	5	1	1	1				3.38	1	1	237	25.3825	7.54736
Q53T09	Uncharacterized protein XRCC5 (Fragment) OS=Homo sapiens OX=9606 GN=XRCC5 PE=3 SV=1 - [Q53T09_HUMAN]	3.35	2	1	1	1	3.35	1	1				568	64.2029	5.99854
B4E2S7	cDNA FLJ58780, highly similar to Homo sapiens lysosomal-associated membrane protein 2 (LAMP2), transcript variant LAMP2B, mRNA OS=Homo sapiens OX=9606 PE=2 SV=1 - [B4E2S7_HUMAN]	3.31	2	1	1	1	3.31	1	1				363	39.7868	5.66846
B1AHC9	ATP-dependent DNA helicase 2 subunit 1 OS=Homo sapiens OX=9606 GN=XRCC6 PE=1 SV=1 - [B1AHC9_HUMAN]	3.22	3	1	1	1	3.22	1	1				559	64.243	9.27588
P05141	ADP/ATP translocase 2 OS=Homo sapiens OX=9606 GN=SLC25A5 PE=1 SV=7 - [ADT2_HUMAN]	3.02	4	1	1	1				3.02	1	1	298	32.8312	9.68604
B2R6F9	cDNA, FLJ92932, highly similar to Homo sapiens serine/threonine kinase 38 (STK38), mRNA OS=Homo sapiens OX=9606 PE=2 SV=1 - [B2R6F9_HUMAN]	3.01	2	1	1	1				3.01	1	1	465	54.2044	7.15186
A8K7L8	cDNA FLJ77847 OS=Homo sapiens OX=9606 PE=2 SV=1 - [A8K7L8_HUMAN]	2.89	3	1	1	2	2.89	1	1	2.89	1	1	277	30.1658	4.88135
Q8N1K5	Protein THEMIS OS=Homo sapiens OX=9606 GN=THEMIS PE=1 SV=3 - [THMS1_HUMAN]	2.34	1	1	1	3	2.34	1	3				641	73.4059	5.89697
P61158	Actin-related protein 3 OS=Homo sapiens OX=9606 GN=ACTR3 PE=1 SV=3 - [ARP3_HUMAN]	1.67	1	1	1	1				1.67	1	1	418	47.341	5.88428
A8K5W7	Isoleucyl-tRNA synthetase OS=Homo sapiens OX=9606 PE=2 SV=1 - [A8K5W7_HUMAN]	1.6	2	1	1	1	1.6	1	1				940	105.873	6.41748
Q6ZNK5	FLJ00293 protein (Fragment) OS=Homo sapiens OX=9606 GN=FLJ00293 PE=2 SV=1 - [Q6ZNK5_HUMAN]	1.35	3	1	1	1				1.35	1	1	812	92.7602	8.95361
